# Supplementary material for: MetaCC allows scalable and integrative analyses of both long-read and short-read metagenomic Hi-C data
Source: Nat Commun. 2023 Oct 6;14:6231. doi: 10.1038/s41467-023-41209-6 (PMC10558524; doi:10.1038/s41467-023-41209-6)
Supplement: Supplementary file 4 — Supplementary Data 1 [file 41467_2023_41209_MOESM4_ESM.xlsx]

## Sheet: qc3C results
Dataset	Synthetic yeast	Human gut	Wastewater	Cow rumen	Sheep gut
Number of parsed reads	130921316	147502112	189141340	112047118	201255474
Number of analysed reads	130,921,316 (100.0% of parsed)	147,502,112 (100.0% of parsed)	189,141,340 (100.0% of parsed)	112,047,118 (100.0% of parsed)	201,255,474 (100.0% of parsed)
Number of reads filtered [too short]	4,457,682 (3.405% of analysed)	175,791 (0.1192% of analysed)	1,275,710 (0.6745% of analysed)	784,951 (0.7006% of analysed)	3,366,883 (1.673% of analysed)
Number of reads filtered [insufficient flanks]	0 (0.000% of analysed)	0 (0.000% of analysed)	0 (0.000% of analysed)	0 (0.000% of analysed)	0 (0.000% of analysed)
Number of reads filtered [ambiguous sequence]	128,345 (0.09803% of analysed)	87,922 (0.05961% of analysed)	348,066 (0.1840% of analysed)	6,296 (0.005619% of analysed)	98,978 (0.04918% of analysed)
Number of reads filtered [high coverage]	16,991,850 (12.98% of analysed)	1,503,155 (1.019% of analysed)	1,837,008 (0.9712% of analysed)	1,582,392 (1.412% of analysed)	461,807 (0.2295% of analysed)
Number of reads filtered [low coverage]	10,328,605 (7.889% of analysed)	15,423,849 (10.46% of analysed)	19,488,627 (10.30% of analysed)	0 (0.000% of analysed)	23,413,163 (11.63% of analysed)
Number of reads filtered [zero coverage]	642,097 (0.4904% of analyzed)	458,800 (0.3110% of analyzed)	3,290,669 (1.740% of analyzed)	836,378 (0.7465% of analyzed)	451,204 (0.2242% of analyzed)
Number of accepted reads	98,372,737 (75.14% of analysed)	129,852,595 (88.03% of analysed)	162,901,260 (86.13% of analysed)	108,837,101 (97.14% of analysed)	173,463,439 (86.19% of analysed)
Number of accepted reads starting with a cut site	60,258 (0.06125% of accepted)	1,019,746 (0.7853% of accepted)	2,160,795 (1.326% of accepted)	882,041 (0.8104% of accepted)	1,330,021 (0.7667% of accepted)
Number of accepted reads containing potential junctions	4,615,780 (4.692% of accepted)	4,424,985 (3.408% of accepted)	30,056,402 (18.45% of accepted)	3,379,936 (3.105% of accepted)	4,403,111 (2.538% of accepted)
Fragment observational redundancy (read obs per fragment)	1.892	1.848	1.846	1.961	1.83
Estimated raw Hi-C read fraction from bootstrap resampling via p-value sum method	95% CI [8.360,8.373] %	95% CI [5.933,5.943] %	95% CI [30.65,30.67] %	95% CI [4.372,4.382] %	95% CI [4.127,4.133] %
