# Supplementary material for: MetaCC allows scalable and integrative analyses of both long-read and short-read metagenomic Hi-C data
Source: Nat Commun. 2023 Oct 6;14:6231. doi: 10.1038/s41467-023-41209-6 (PMC10558524; doi:10.1038/s41467-023-41209-6)
Supplement: Supplementary file 6 — Source Data [file 41467_2023_41209_MOESM6_ESM.zip]

Archive with 8 entries (7 files):
- Source Data/
- __MACOSX/._Source Data
- Source Data/Source Data Fig 4.xlsx
- __MACOSX/Source Data/._Source Data Fig 4.xlsx
- Source Data/Source Data Fig 2.xlsx
- __MACOSX/Source Data/._Source Data Fig 2.xlsx
- Source Data/Source Data Fig 3.xlsx
- __MACOSX/Source Data/._Source Data Fig 3.xlsx
