# Supplementary material for: MetaCC allows scalable and integrative analyses of both long-read and short-read metagenomic Hi-C data
Source: Nat Commun. 2023 Oct 6;14:6231. doi: 10.1038/s41467-023-41209-6 (PMC10558524; doi:10.1038/s41467-023-41209-6)
Supplement: Supplementary file 6 — Source Data [file 41467_2023_41209_MOESM6_ESM.zip › Source Data/Source Data Fig 4.xlsx]

## Sheet: Source Data Fig 4a
Cow rumen dataset
	Near-complete	Substantially complete	Moderately complete
VAMB	4	7	22
MetaTOR	5	11	27
bin3C	5	20	15
HiCBin	NA	NA	NA
MetaCC	8	28	35
Note: NA means HiCBin failed to bin contigs due to nonconvergence.
Sheep gut dataset
	Near-complete	Substantially complete	Moderately complete
VAMB	190	94	94
MetaTOR	228	102	105
bin3C	268	83	51
HiCBin	99	55	54
MetaCC	417	162	130

## Sheet: Source Data Fig 4b
Cow rumen dataset
	NC in both	SC in other	MC or miss in other
bin3C	4	0	1
MetaCC	4	2	2
	NC in both	SC in other	MC or miss in other
MetaTOR	2	3	0
MetaCC	2	0	6
Sheep gut dataset
	NC in both	SC in other	MC or miss in other
HiCBin	81	0	18
MetaCC	81	20	316
	NC in both	SC in other	MC or miss in other
bin3C	218	3	47
MetaCC	218	28	171
	NC in both	SC in other	MC or miss in other
MetaTOR	185	10	33
MetaCC	185	12	220

## Sheet: Source Data Fig 4c
Cow rumen dataset
	Number of species
VAMB	28
MetaTOR	33
bin3C	33
HiCBin	NA
MetaCC	61
Note: NA means HiCBin failed to bin contigs due to nonconvergence.
Sheep gut dataset
	Near-complete
VAMB	110
MetaTOR	108
bin3C	103
HiCBin	62
MetaCC	176
