# Supplementary material for: MetaCC allows scalable and integrative analyses of both long-read and short-read metagenomic Hi-C data
Source: Nat Commun. 2023 Oct 6;14:6231. doi: 10.1038/s41467-023-41209-6 (PMC10558524; doi:10.1038/s41467-023-41209-6)
Supplement: Supplementary file 6 — Source Data [file 41467_2023_41209_MOESM6_ESM.zip › Source Data/Source Data Fig 2.xlsx]

## Sheet: Source Data Fig 2a
Normalization method	AUDRC
Raw	0.685
HiCzin	0.804
NormCC	0.847

## Sheet: Source Data Fig 2b
	F-score	ARI	NMI
Raw	0.758	0.71	0.827
HiCzin	0.908	0.894	0.895
NormCC	0.945	0.938	0.931
NormCC + Spurious contact removal	0.949	0.941	0.935
