# Supplementary material for: MetaCC allows scalable and integrative analyses of both long-read and short-read metagenomic Hi-C data
Source: Nat Commun. 2023 Oct 6;14:6231. doi: 10.1038/s41467-023-41209-6 (PMC10558524; doi:10.1038/s41467-023-41209-6)
Supplement: Supplementary file 6 — Source Data [file 41467_2023_41209_MOESM6_ESM.zip › Source Data/Source Data Fig 3.xlsx]

## Sheet: Source Data Fig 3a
	Near-complete	Substantially complete	Moderately complete
VAMB	39	23	9
MetaTOR	47	21	11
bin3C	60	24	11
HiCBin	67	33	12
MetaCC	79	34	11

## Sheet: Source Data Fig 3b
	Near-complete	Substantially complete	Moderately complete
VAMB	11	20	43
MetaTOR	82	48	24
bin3C	44	32	25
HiCBin	94	56	41
MetaCC	103	72	34
